# Supplementary material for: Prevalence of Sexual Dysfunction with Chronic Prostatitis/Chronic Pelvic Pain Syndrome (CP/CPPS): An Updated Systematic Review and Meta-Analysis
Source: Medicina (Kaunas). 2025 Jun 19;61(6):1110. doi: 10.3390/medicina61061110 (PMC12195409; doi:10.3390/medicina61061110)
Supplement: Supplementary file 1 [file medicina-61-01110-s001.zip]

Archive with 1 entries (1 files):
- medicina-3629361-supplementary.pdf
